# Supplementary material for: Identification of Genes Involved in Resistance to High Exogenous 20-Hydroxyecdysone in Spodoptera litura
Source: Insects. 2022 Mar 17;13(3):297. doi: 10.3390/insects13030297 (PMC8955939; doi:10.3390/insects13030297)
Supplement: Supplementary file 1 [file insects-13-00297-s001.zip]

Archive with 1 entries (1 files):
- insects-1490485-supplementary.pdf
